# Supplementary material for: Judo specific fitness test performance variation from morning to evening: specific warm-ups impacts performance and its diurnal amplitude in female judokas
Source: BMC Sports Sci Med Rehabil. 2022 May 21;14:92. doi: 10.1186/s13102-022-00484-4 (PMC9123763; doi:10.1186/s13102-022-00484-4)
Supplement: Supplementary file 1 — Additional file 1. All article information can be viewed in this section. [file 13102_2022_484_MOESM1_ESM.xlsx]

## Sheet: Sheet1
grup	boy	yas	kilo	vucut_kutle_indeksi	istirahatnabzı	nworaltemperature	nwafteroraltemperature	nwjsft1.atıs	nwjsft1.atıskah	nwjsft2.atıs	nwjsft2.atıskah	nwjsft3.atıs	nwjsft3.atıskah	nwjsfttoplamatıs	nwjsftkah1dk	nwjsftkah3dk	nwjsftkah5dk	nwjsftindeks	specificjsft1.atıs	specificoraltemperature	specificafteroraltemperature	specificjsft1.atıskah	specificjsft2.atıs	specificjsft2.atıskah	specificjsft3.atıs	specificjsft3.atıskah	specificjsfttoplamatıs	specificjsftkah1dk	specificjsftkah3dk	specificjsftkah5dk	specificjsftindeks	dynamicsabahoraltemperature	dynamicaftersabahoraltemperature	dynamicsabahsjsft1.atıs	dynamicsabahjsft1.atıskah	dynamicsabahsjsft2.atıs	dynamicsabahjsft2.atıskah	dynamicsabahsjsft3.atıs	dynamicsabahjsft3.atıskah	dynamicsabahjsftkah1dk	dynamicsabahjsftkah3dk	dynamicsabahjsftkah5dk	protocolsdynamicsabahjsfttoplamatıs	dynamicsabahjsftindeks
1	163.00	18.00	66.00	24.80	60.00	36.10	36.70	5.00	166.00	10.00	183.00	9.00	187.00	24.00	171.00	135.00	126.00	14.91	6.00	36.00	37.00	166.00	12.00	184.00	10.00	186.00	28.00	160.00	127.00	112.00	12.35	36.10	37.10	6.00	162.00	12.00	177.00	11.00	183.00	147.00	114.00	107.00	29.00	11.37
1	162.00	19.00	67.00	25.50	56.00	36.00	36.50	5.00	170.00	10.00	190.00	9.00	190.00	24.00	151.00	120.00	138.00	14.20	6.00	35.90	36.80	166.00	12.00	184.00	10.00	186.00	28.00	160.00	127.00	112.00	12.35	36.00	36.90	6.00	162.00	12.00	177.00	11.00	183.00	147.00	114.00	107.00	29.00	11.62
1	164.00	20.00	68.00	25.30	64.00	36.20	36.80	5.00	154.00	10.00	176.00	8.00	179.00	23.00	151.00	124.00	119.00	14.34	6.00	36.10	37.10	179.00	11.00	191.00	10.00	193.00	27.00	171.00	124.00	120.00	13.48	36.20	37.20	6.00	163.00	10.00	179.00	9.00	183.00	134.00	115.00	98.00	25.00	12.84
1	157.00	21.00	48.00	19.50	66.00	36.30	36.90	6.00	170.00	10.00	190.00	9.00	193.00	25.00	171.00	99.00	123.00	14.56	6.00	36.20	36.80	179.00	11.00	191.00	10.00	193.00	27.00	171.00	124.00	121.00	13.48	36.20	36.90	6.00	165.00	11.00	180.00	11.00	185.00	136.00	103.00	100.00	28.00	11.53
1	155.00	18.00	50.00	20.80	68.00	36.10	36.70	6.00	172.00	10.00	186.00	9.00	191.00	25.00	164.00	110.00	126.00	14.20	6.00	36.00	37.20	162.00	10.00	183.00	10.00	185.00	26.00	134.00	105.00	94.00	12.26	36.00	37.30	6.00	170.00	10.00	180.00	11.00	187.00	125.00	110.00	98.00	27.00	11.44
1	167.00	19.00	65.00	23.30	54.00	36.00	36.50	6.00	160.00	10.00	184.00	10.00	187.00	26.00	152.00	120.00	131.00	13.03	6.00	36.00	36.80	163.00	11.00	182.00	10.00	187.00	27.00	157.00	101.00	88.00	12.74	36.00	36.90	6.00	160.00	10.00	183.00	9.00	184.00	130.00	91.00	88.00	25.00	12.68
1	164.00	18.00	63.00	23.40	58.00	36.20	36.80	6.00	170.00	10.00	189.00	9.00	189.00	25.00	166.00	129.00	140.00	14.20	6.00	36.20	37.10	136.00	10.00	161.00	9.00	167.00	25.00	143.00	106.00	90.00	12.40	36.20	37.20	7.00	145.00	11.00	168.00	11.00	171.00	131.00	98.00	94.00	29.00	10.72
1	158.00	19.00	48.00	19.20	66.00	36.30	36.90	6.00	170.00	10.00	190.00	9.00	193.00	25.00	171.00	112.00	123.00	14.56	6.00	36.30	37.20	166.00	12.00	184.00	10.00	186.00	28.00	160.00	127.00	112.00	12.35	36.30	37.30	6.00	162.00	12.00	177.00	11.00	183.00	147.00	114.00	107.00	29.00	11.62
1	157.00	21.00	50.00	20.30	68.00	36.10	36.70	6.00	172.00	10.00	186.00	9.00	191.00	25.00	164.00	133.00	126.00	14.20	6.00	36.10	37.00	163.00	11.00	182.00	10.00	187.00	27.00	157.00	101.00	88.00	12.74	36.10	37.10	6.00	160.00	10.00	183.00	9.00	184.00	130.00	91.00	88.00	25.00	12.68
1	164.00	18.00	67.00	24.90	56.00	36.00	36.50	5.00	170.00	10.00	190.00	9.00	190.00	24.00	151.00	108.00	138.00	14.20	6.00	36.00	36.80	162.00	10.00	183.00	10.00	185.00	26.00	134.00	105.00	94.00	12.26	36.00	36.90	6.00	170.00	10.00	180.00	11.00	187.00	125.00	110.00	98.00	27.00	11.44
2	163.00	18.00	66.00	24.80	60.00	36.60	36.90	5.00	162.00	10.00	182.00	9.00	186.00	24.00	140.00	133.00	105.00	13.58	6.00	37.00	37.50	170.00	13.00	186.00	11.00	188.00	30.00	148.00	122.00	100.00	11.20	36.80	37.30	7.00	165.00	13.00	180.00	11.00	184.00	150.00	118.00	107.00	31.00	10.77
2	162.00	19.00	67.00	25.50	56.00	36.50	36.80	6.00	181.00	11.00	187.00	10.00	192.00	27.00	167.00	117.00	111.00	13.29	6.00	36.80	37.30	169.00	13.00	185.00	11.00	188.00	30.00	148.00	122.00	100.00	11.20	37.10	37.60	6.00	162.00	12.00	180.00	11.00	183.00	147.00	114.00	107.00	29.00	11.37
2	164.00	20.00	68.00	25.30	64.00	36.70	37.00	5.00	155.00	8.00	173.00	9.00	182.00	22.00	146.00	126.00	105.00	14.90	7.00	37.00	37.50	177.00	11.00	188.00	10.00	180.00	28.00	145.00	119.00	105.00	11.60	36.90	37.40	7.00	166.00	10.00	179.00	10.00	183.00	134.00	115.00	98.00	27.00	11.74
2	157.00	21.00	48.00	19.50	66.00	36.80	37.10	6.00	173.00	9.00	192.00	8.00	193.00	23.00	173.00	97.00	120.00	15.91	6.00	36.80	37.40	172.00	11.00	191.00	11.00	195.00	28.00	134.00	127.00	122.00	11.75	37.10	37.60	7.00	169.00	12.00	183.00	12.00	186.00	139.00	108.00	100.00	31.00	10.48
2	155.00	18.00	50.00	20.80	68.00	36.60	36.90	5.00	166.00	10.00	183.00	9.00	188.00	24.00	146.00	108.00	105.00	13.91	6.00	37.10	37.60	168.00	10.00	181.00	11.00	186.00	27.00	97.00	97.00	93.00	10.48	36.90	37.50	7.00	174.00	10.00	182.00	11.00	187.00	125.00	110.00	98.00	28.00	11.14
2	167.00	19.00	65.00	23.30	54.00	36.50	36.80	6.00	156.00	9.00	176.00	9.00	184.00	24.00	153.00	117.00	90.00	14.04	6.00	36.80	37.40	165.00	11.00	178.00	9.00	186.00	26.00	118.00	84.00	85.00	11.69	37.10	37.70	6.00	160.00	10.00	183.00	10.00	185.00	130.00	91.00	88.00	26.00	10.16
2	164.00	18.00	63.00	23.40	58.00	36.70	37.00	6.00	160.00	10.00	170.00	10.00	178.00	26.00	112.00	126.00	95.00	11.15	7.00	37.10	37.60	146.00	11.00	156.00	10.00	173.00	28.00	127.00	111.00	84.00	10.71	36.90	37.40	8.00	150.00	12.00	171.00	11.00	176.00	134.00	100.00	94.00	31.00	10.00
2	158.00	19.00	48.00	19.20	66.00	36.80	37.10	6.00	173.00	9.00	192.00	8.00	193.00	23.00	173.00	109.00	120.00	15.91	6.00	37.20	37.70	165.00	12.00	182.00	10.00	182.00	28.00	148.00	122.00	100.00	11.78	37.10	37.60	6.00	162.00	12.00	179.00	11.00	183.00	147.00	114.00	107.00	29.00	11.37
2	157.00	21.00	50.00	20.30	68.00	36.60	36.90	5.00	166.00	10.00	183.00	9.00	188.00	24.00	146.00	133.00	105.00	13.91	6.00	37.00	37.50	165.00	11.00	178.00	11.00	186.00	28.00	118.00	84.00	85.00	10.85	37.20	37.70	6.00	160.00	10.00	183.00	10.00	186.00	130.00	94.00	88.00	26.00	12.15
2	164.00	18.00	67.00	24.90	56.00	36.50	36.80	6.00	181.00	11.00	187.00	10.00	192.00	27.00	167.00	108.00	111.00	13.29	7.00	36.80	37.40	168.00	10.00	173.00	10.00	180.00	27.00	97.00	97.00	93.00	10.25	37.00	37.50	7.00	176.00	11.00	181.00	11.00	187.00	128.00	110.00	98.00	29.00	10.86
